# Supplementary material for: Modeling a session of subject-system interaction in a wireless communication infrastructure with a mixed resource
Source: PLoS One. 2022 Jul 18;17(7):e0271536. doi: 10.1371/journal.pone.0271536 (PMC9292092; doi:10.1371/journal.pone.0271536)
Supplement: S1 Data — (XLS) [file pone.0271536.s001.xls]

## Sheet: P,Q=f(ρ)
ρ	P	Q	* Calculated via expression (5) and (6)
1.52039	989.24872	81.93507
2.63955	868.57515	465.6115
6.43025	782.42272	543.25262
10.23081	747.99456	573.47982
14.22377	724.34504	590.77868
17.83807	711.46593	599.45136
21.64272	698.58956	603.81915
25.63814	687.87111	608.18421
29.44362	679.30509	612.54653
33.05915	672.89152	612.60396
36.86422	662.17033	612.65866
40.6701	655.7595	612.71336
44.66634	649.3514	614.92051
48.47223	642.94056	617.13039
52.08776	636.52699	615.02991
55.89365	630.11616	619.39496
59.69994	625.8605	617.29722
63.50583	619.44966	617.34645
67.50289	617.35192	617.40662
71.3096	615.25144	619.61376
74.92554	610.99305	621.82638
79.11214	604.58769	624.03352
82.53772	600.32656	624.08822
86.34443	598.22608	624.14292
90.34067	591.81798	622.04244
94.14738	589.7175	624.25505
97.95408	587.61702	626.4622
101.76079	585.51655	624.36172
105.37714	583.41333	626.57433
109.18385	581.31285	626.6263
113.1805	577.05993	628.83891
116.9868	572.80428	628.89361
120.79392	572.85898	631.10075
124.60021	568.60332	629.00028
128.21574	562.18975	629.05498
132.02286	562.24445	631.26759
135.82957	560.14397	633.47747
139.82622	555.89105	631.37699
143.44298	555.94301	635.74205
147.43963	551.69009	635.78034

## Sheet: B=f(ρ)
ρ	B	* Calculated via expression (6')
0	1e-08
0.83707	1e-08
1.36017	1e-08
1.90943	1e-08
2.35407	1e-08
2.92959	-0.00237
3.47874	1e-08
3.97579	-0.00237
4.4988	1e-08
4.99564	0.00237
5.51864	0.00473
6.09385	0.00947
6.59059	0.0142
7.08744	0.01657
7.63639	0.02367
8.18513	0.0355
8.73387	0.04734
9.1781	0.0568
9.72684	0.06864
10.2493	0.08284
10.7719	0.09467
11.3203	0.11361
11.8427	0.13018
12.339	0.14675
12.8876	0.16095
13.3572	0.18935
13.958	0.20592
14.4277	0.23195
15.0544	0.25325
15.4979	0.27929
16.0463	0.30059
16.5421	0.32663
17.0641	0.35266
17.5861	0.37633
18.108	0.40473
18.682	0.43787
19.1516	0.46391
19.6473	0.49231
20.1956	0.51598
20.7433	0.55148
21.2391	0.57751
21.7604	0.61775
22.2826	0.63905
22.7781	0.67219
23.3259	0.70533
23.8476	0.73846
24.3953	0.77396
24.8911	0.8
25.3864	0.83787
25.9345	0.86391
26.4297	0.90414
26.9777	0.93491
27.4732	0.96805
28.0471	1.00118
28.5953	1.02722
29.0907	1.06272
29.5599	1.09822
30	1.12426

## Sheet: for ρ calculation
hotspotName,maxDownload,avgDownload,sumDownload,maxUpload,avgUpload,sumUpload,maxTotal,avgTotal,sumTotal
Hotspot 1,408916969,34473117,8.02224E+11,404693643,9553159,2.22312E+11,419433561,44026277,1.02454E+12
Hotspot 2,301201479,30113803,4.34211E+11,350075425,19016167,2.74194E+11,414543125,49129971,7.08405E+11
Hotspot 3,287730492,26416165,4.65426E+11,256890294,13228783,2.33078E+11,314574576,39644949,6.98504E+11
Hotspot 4,299624449,30942459,4.39414E+11,279613942,14036687,1.99335E+11,314574082,44979147,6.38749E+11
Hotspot 5,300543047,24567533,3.47483E+11,291295499,13336173,1.88627E+11,314574027,37903707,5.3611E+11
Hotspot 6,304764700,37156780,3.60569E+11,280502698,15367963,1.49131E+11,314575601,52524744,5.097E+11
Hotspot 7,507910000,55506174,2.89909E+11,507265281,29108778,1.52035E+11,524294187,84614952,4.41944E+11
Hotspot 8,306032340,35453359,2.72814E+11,294307526,18762570,1.44378E+11,314586285,54215930,4.17192E+11
Hotspot 9,301830542,48746097,2.94329E+11,300178472,15975118,96457765710,314574125,64721215,3.90787E+11
Hotspot 10,303940325,41594264,2.45406E+11,293272679,18881940,1.11403E+11,314574209,60476205,3.5681E+11
Hotspot 11,494977144,35548267,1.91783E+11,505249476,18227063,98335008676,524290500,53775330,2.90118E+11
Hotspot 12,305064809,26850329,2.24388E+11,202828928,5606999,46857692854,314574310,32457329,2.71246E+11
Hotspot 13,305464742,49553245,1.86172E+11,308499747,14553095,54675978136,314575969,64106340,2.40848E+11
Hotspot 14,262030114,28080489,1.16618E+11,171498852,13034454,54132090710,275523088,41114944,1.7075E+11
Hotspot 15,302069208,40351923,1.12098E+11,201471410,12554790,34877209051,314573581,52906714,1.46975E+11
Hotspot 16,309722454,38979357,93550458722,263343082,9199315,22078358094,314584609,48178673,1.15629E+11
Hotspot 17,299823064,35101825,81120318774,186465791,8014591,18521721638,314573925,43116417,99642040412
hotspot 18,1038360153,40205684,52629241462,558790848,12141070,15892661861,1073744609,52346755,68521903323
hotspot 19,153584919,22677621,41409337648,150883832,3282864,5994509917,157294601,25960486,47403847565
hotspot 20,300195562,59106609,36527884415,273002670,15984882,9878657449,314574232,75091491,46406541864
hotspot 21,205603302,33928089,25954988205,202515057,12213111,9343030401,209717022,46141200,35298018606
hotspot 22,205690482,29198600,20818602487,195419351,16311084,11629803341,273097326,45509685,32448405828
Hotspot 23,203469299,27714746,26911018468,197754910,5333202,5178539798,209716570,33047948,32089558266
hotspot 24,304174875,23341709,24322061738,93791034,3234109,3369942071,314574069,26575819,27692003809
hotspot 25,202209279,28054099,16748297206,42727018,3857667,2303027434,209716539,31911766,19051324640
Hotspot 26,304245997,33784618,13074647340,234931690,11257008,4356462289,314574229,45041626,17431109629
hotspot 27,288787560,56123282,8642985578,174453373,14965635,2304707864,314572917,71088918,10947693442
hotspot 28,1032097735,34838681,5190963597,257786464,6601121,983567036,1060132970,41439802,6174530633
Hotspot 29,151626185,12144935,437217670,108723462,9248668,332952078,157286413,21393604,770169748
Hotspot 30,305464742,49553245,1.86172E+11,308499747,14553095,54675978136,314575969,64106340,2.40848E+11
